# Supplementary material for: Evaluation of Salt Stress-Induced Changes in Polyamine, Amino Acid, and Phytoalexin Profiles in Mature Fruits of Grapevine Cultivars Grown in Tunisian Oases
Source: Plants (Basel). 2023 Nov 30;12(23):4031. doi: 10.3390/plants12234031 (PMC10707986; doi:10.3390/plants12234031)
Supplement: Supplementary file 1 [file plants-12-04031-s001.zip]

Archive with 1 entries (1 files):
- plants-2706030-supplementary.pdf
